# Supplementary material for: Diagnostic and Therapeutic Challenges of Homozygous and Severe Heterozygous Familial Hypercholesterolemia from Clinical Aspect—A Single-Center Study
Source: J Clin Med. 2025 Nov 13;14(22):8058. doi: 10.3390/jcm14228058 (PMC12653393; doi:10.3390/jcm14228058)
Supplement: Supplementary file 1 [file jcm-14-08058-s001.zip]

Archive with 1 entries (1 files):
- jcm-3952691-supplementary.pptx
